# Supplementary material for: Physical Activity, Energy Expenditure, Nutritional Habits, Quality of Sleep and Stress Levels in Shift-Working Health Care Personnel
Source: PLoS One. 2017 Jan 12;12(1):e0169983. doi: 10.1371/journal.pone.0169983 (PMC5231338; doi:10.1371/journal.pone.0169983)
Supplement: S1 File — The minimal data set contains all the relevant underlying raw data processed in this manuscript. (XLSX) [file pone.0169983.s001.xlsx]

## Sheet: Basedata
ID	group	subgroup	gender (0=female/1=male)	age	height (m)	weight (kg)	BMI	waist (cm)	hip (cm)	waist_to_hip	waist_to_height
1NP	SG	NN	0	42	1.68	115	40.7455	129	138	0.934783	0.767857
2NP	SG	NN	0	48	1.72	58	19.6052	70	95	0.736842	0.406977
3NP	SG	NN	0	44	1.68	78	27.6361	96	108	0.888889	0.571429
4NP	SG	NN	0	50	1.67	60	21.5139	84	103	0.815534	0.502994
5NP	SG	NN	0	38	1.59	83.5	33.0288	100	114	0.877193	0.628931
6NP	SG	NN	0	54	1.72	72	24.3375	82	104	0.788462	0.476744
7NP	SG	NN	0	52	1.73	72	24.0569	92	109	0.844037	0.531792
8NP	SG	NN	0	44	1.66	63	22.8625	69	90	0.766667	0.415663
9NP	SG	NN	0	46	1.65	79.5	29.2011	91	102	0.892157	0.551515
10NP	SG	NN	0	49	1.65	76	27.9155	96	110	0.872727	0.581818
1SP	SG	SN	0	37	1.74	73	24.1115	82	96	0.854167	0.471264
2SP	SG	SN	0	22	1.74	72	23.7812	86	103	0.834951	0.494253
3SP	SG	SN	0	23	1.63	62	23.3355	80	91	0.879121	0.490798
4SP	SG	SN	1	30	1.8	62	19.1358	76	86	0.883721	0.422222
5SP	SG	SN	1	22	1.9	141.5	39.1967	121	130	0.930769	0.636842
6SP	SG	SN	0	29	1.68	65.5	23.2072	80	90	0.888889	0.47619
7SP	SG	SN	0	39	1.58	117	46.8675	121	129	0.937984	0.765823
8SP	SG	SN	0	25	1.6	60	23.4375	86	91	0.945055	0.5375
9SP	SG	SN	0	22	1.68	61.5	21.79	72	86	0.837209	0.428571
10SP	SG	SN	0	44	1.7	71.5	24.7405	86	102	0.843137	0.505882
11SP	SG	SN	1	21	1.98	83.5	21.2988	92	110	0.836364	0.464646
12SP	SG	SN	0	24	1.5	51	22.6667	68	94	0.723404	0.453333
13SP	SG	SN	1	27	1.85	88	25.7122	93	108	0.861111	0.502703
14SP	SG	SN	0	27	1.7	70	24.2215	87	103	0.84466	0.511765
15SP	SG	SN	0	46	1.7	73	25.2595	79	102	0.77451	0.464706
16SP	SG	SN	0	49	1.65	92	33.7925	102	119	0.857143	0.618182
17SP	SG	SN	1	43	1.74	90	29.7265	102	107	0.953271	0.586207
18SP	SG	SN	0	38	1.8	69	21.2963	87	102	0.852941	0.483333
19SP	SG	SN	0	40	1.63	76	28.6048	96	118	0.813559	0.588957
20SP	SG	SN	1	24	1.88	76	21.5029	87	97	0.896907	0.462766
21SP	SG	SN	1	22	1.87	76	21.7335	81	100	0.81	0.433155
22SP	SG	SN	0	26	1.63	57.5	21.6418	72	89	0.808989	0.441718
23SP	SG	SN	0	33	1.68	68	24.093	87	97	0.896907	0.517857
1NA	NG	NO
2NA	NG	NO	1	34	1.77	79	25.2163	99	103	0.961165	0.559322
3NA	NG	NO	0	33	1.73	71	23.7228	86	104	0.826923	0.49711
4NA	NG	NO	1	32	1.69	78	27.31	97	102	0.95098	0.573964
5NA	NG	NO
6NA	NG	NO	0	43	1.64	62	23.0518	84	97	0.865979	0.512195
7NA	NG	NO	0	51	1.66	56	20.3223	68.5	90	0.761111	0.412651
8NA	NG	NO	0	58	1.65	58	21.3039	81	90	0.9	0.490909
9NA	NG	NO	0	33	1.6	62	24.2187	80	102	0.784314	0.5
10NA	NG	NO	0	31	1.65	65	23.8751	82	105	0.780952	0.49697
11NA	NG	NO	0	22	1.67	47	16.8525	61	88	0.693182	0.365269
12NA	NG	NO	0	33	1.68	82	29.0533	92	108	0.851852	0.547619
13NA	NG	NO	1	37	1.85	95	27.7575	99	110	0.9	0.535135

## Sheet: Vitaldata
ID	packyears	RR_Sys	RR_dias	pulse	duration_fooddiary (days)
1NP	0	140	80	60	7
2NP	0	100	60	72	7
3NP	1	105	65	72	7
4NP	13	120	80	72	7
5NP	0	110	70	76	7
6NP	0	110	60	64	7
7NP	1	110	70	60	7
8NP	0	110	60	64	7
9NP	10	125	80	64	7
10NP	0	110	70	64	7
1SP	20	100	60	72	7
2SP	3	120	65	80	6
3SP	3	125	70	72	6
4SP	5	100	65	48	7
5SP	0	125	80	80	7
6SP	4	125	70	56	7
7SP	8	140	80	72	7
8SP	3	105	60	60	7
9SP	2	125	80	80	7
10SP	2	105	64	64	6
11SP	0	110	60	60	0
12SP	0	110	60	60	7
13SP	4	110	80	64	7
14SP	0	105	60	56	7
15SP	0	100	60	88	7
16SP	3	135	85	64	7
17SP	20	130	80	65	7
18SP	0.5	125	70	56	7
19SP	0	100	70	72	7
20SP	0	120	80	56	7
21SP	2.5	140	80	68	7
22SP	5	110	60	64	7
23SP	13	140	70	80	5
1NA					0
2NA	0	115	60	72	7
3NA	0	125	70	80	7
4NA	0	135	85	96	7
5NA
6NA	0	100	60	68	7
7NA	0	105	70	56	7
8NA	0	140	80	80	7
9NA	0	115	60	80	7
10NA	3	130	80	68	7
11NA	4	110	70	64	7
12NA	6	110	70	72	7
13NA	0	140	70	72	6

## Sheet: overall sensewear-Data
ID	duration_wearing (min)	wearing_rate (%)	average_METs	steps	steps_per_minute	TEE_kcal	time_activity >3.0 METS (min)	time_activity >3.0 METS percentual of wearing time	sleeping_phases	sleeping_efficiency (%)	REE_METs	REE_kcal
1NP	10802	98.2	1.1	78032	7.22385	3053	695	6.43399	8	87.38	0.7	1932
2NP	4604	67.5	1.5	24012	5.21546	1314	574	12.4674	4	80	0.925	1288
3NP	10872	97.4	1.2	46578	4.28422	2129	449	4.12987	7	78.14	0.81	1524
4NP	5797	56.6	1.5	27449	4.73504	1218	610	10.5227	3	84.33	0.83	1199
5NP	10585	99.3	1.3	108732	10.2723	2658	750	7.0855	7	82.3	0.8	1603
6NP	9445	97.6	1.5	83160	8.80466	2514	949	10.0476	7	86.3	0.81	1419
7NP	10010	86.9	1.6	100205	10.0105	2610	1194	11.9281	6	87.17	0.85	1469
8NP	9240	96.3	1.7	83576	9.04502	2513	1515	16.3961	7	92.71	0.89	1339
9NP	9538	98.7	1.2	64492	6.76159	2219	422	4.42441	7	78.28	0.8	1536
10NP	9803	97.8	1.4	81158	8.27889	2500	603	6.15118	7	84.71	0.8	1459
1SP	9949	98.7	1.9	118811	11.942	3324	1588	15.9614	7	72.4	0.87	1505
2SP	9254	97.1	1.5	77713	8.39777	2486	693	7.48865	7	87.3	0.91	1573
3SP	9689	98.2	1.7	82504	8.51522	2433	1052	10.8577	8	69	1	1488
4SP	9814	98.4	2.1	83593	8.51773	3008	2630	26.7985	9	86.56	1.12	1666
5SP	10940	98.2	1.3	87335	7.98309	4513	710	6.48995	9	78.78	0.82	2792
6SP	9565	94.5	1.4	65801	6.87935	2248	445	4.65238	6	89.67	0.92	1441
7SP	8883	93.4	1	59164	6.66036	2605	292	3.28718	7	79.93
8SP	10261	98.2	1.8	87702	8.54712	2484	1199	11.685	7	84.42	0.97	1399
9SP	8913	80	1.7	97426	10.9308	2017	964	10.8157	7	84.14	1.06	1497
10SP	9933	98.9	1.4	79744	8.02819	2276	552	5.55723	7	93.43	0.87	1495
11SP	10124	95	1.9	111812	11.0443	3588	2105	20.7922
12SP	9217	94	2	94601	10.2638	2229	1616	17.5328	8	79.38	1.11	1362
13SP	10956	98.8	1.6	79381	7.24544	3281	880	8.03213	7	82	0.97	2052
14SP	9991	98.7	1.4	94465	9.45501	2258	888	8.888	8	74.5	0.93	1554
15SP	11137	99.5	1.6	113650	10.2047	2781	1157	10.3888	7	88.57	0.81	1427
16SP	9955	99.2	1.1	64157	6.4447	2374	431	4.32948	7	89.43	0.71	1577
17SP	10043	99.1	1.6	90975	9.05855	3346	932	9.2801	8	85.38	0.89	1917
18SP	10003	99.2	1.7	81074	8.10497	2738	1117	11.1667	7	80.51	0.9	1490
19SP	10144	98.3	1.3	67006	6.60548	2251	390	3.84464	10	81.2	0.82	1496
20SP	8569	99.2	1.6	64455	7.52188	2875	1010	11.7867	8	84.25	1.01	1847
21SP	8597	85.4	1.8	66529	7.73863	2813	1327	15.4356	8	77	1.04	1892
22SP	10102	99.6	2	126454	12.5177	2705	1870	18.5112	9	81.33	1.02	1411
23SP	7278	98.6	1.6	92679	12.7341	2626	909	12.4897	5	79.4	0.92	1501
1NA
2NA	9649	97.1	1.7	57265	5.93481	3107	1343	13.9185	7	79.29	1.04	1977
3NA	8263	85.3	1.4	55900	6.7651	2056	596	7.21288	7	89.14	0.87	1485
4NA	8925	89.8	1.9	111019	12.4391	3083	1838	20.5938	6	78.17	0.98	1841
5NA
6NA	9879	97.8	1.5	66091	6.69005	2113	694	7.025	7	87	0.9	1339
7NA	9188	97	1.6	89289	9.718	2094	964	10.4919	6	85.17	0.95	1277
8NA	6965	97.1	1.7	49045	7.04164	2289	959	13.7688	4	86.25	0.9	1253
9NA	10021	99.6	1.4	56410	5.62918	2050	710	7.08512	7	85.57	0.94	1403
10NA	9992	97.9	1.7	83359	8.34257	2616	1185	11.8595	7	89.43	0.96	1493
11NA	9762	98.1	1.6	51002	5.22454	1790	928	9.50625	7	73.57	1.19	1337
12NA	10534	99.1	1.2	65532	6.221	2319	331	3.14221	7	64.99	0.83	1631
13NA	11190	98.7	1.5	57811	5.16631	3324	1172	10.4736	9	73	0.92	2103

## Sheet: Working-Activity
ID	working_phases	working average_METs	working_steps	working_time (min)	working_steps_per_minute	working_time_activity >3.0 METS (min)	working_time_activity >3.0 METS percentual of working time
1NP	5	1.36	12585	2237	5.62584	173	7.73357
2NP	2	2.3	8329	670	12.4313	175	26.1194
3NP	4	1.35	17761	1865	9.52332	138	7.39946
4NP	3	1.87	9865	1028	9.5963	97	9.4358
5NP	3	1.7	10021	719	13.9374	72	10.0139
6NP	3	1.57	15937	1380	11.5486	73	5.28986
7NP	4	1.98	28868	2160	13.3648	370	17.1296
8NP	5	2.06	30308	2423	12.5085	406	16.7561
9NP	4	1.73	35746	1983	18.0262	279	14.0696
10NP	5	1.74	27887	2426	11.4951	170	7.00742
1SP	5	2.44	54934	2594	21.1773	606	23.3616
2SP	5	2	44413	2692	16.4981	399	14.8217
3SP	4	2.5	45179	1980	22.8177	496	25.0505
4SP	3	3.1	26079	1447	18.0228	925	63.9254
5SP	6	1.75	43908	2920	15.037	332	11.3699
6SP	6	1.8	33941	2969	11.4318	183	6.16369
7SP	5	1.24	25584	2224	11.5036	99	4.45144
8SP	7	2.19	51830	3331	15.5599	460	13.8097
9SP	6	2.3	60737	2990	20.3134	604	20.2007
10SP	5	1.8	35424	2335	15.1709	271	11.606
11SP
12SP	5	2.66	50288	2549	19.7285	900	35.308
13SP	6	1.85	37894	2990	12.6736	259	8.66221
14SP	6	1.8	45899	3028	15.1582	469	15.4888
15SP	7	2	55620	3390	16.4071	484	14.2773
16SP	6	1.37	33118	2896	11.4358	162	5.59392
17SP	6	2.22	49575	2876	17.2375	411	14.2907
18SP	6	2.2	47987	3090	15.5298	546	17.6699
19SP	6	1.13	13294	2965	4.48364	43	1.45025
20SP	4	2.23	29253	1995	14.6632	454	22.7569
21SP	5	2.34	31377	2281	13.7558	662	29.0224
22SP	6	2.22	50144	2980	16.8268	531	17.8188
23SP	4	1.95	30981	1832	16.911	224	12.2271
1NA
2NA	5	1.5	11611	2478	4.68563	214	8.636
3NA	5	1.26	5700	1435	3.97213	67	4.66899
4NA	4	1.68	15713	1838	8.54897	183	9.95647
5NA
6NA	5	1.34	14256	2609	5.46416	118	4.52281
7NA	3	1.7	5826	680	8.56765	81	11.9118
8NA	4	1.85	8472	1241	6.82675	123	9.91136
9NA	5	1.52	20483	2455	8.34338	190	7.73931
10NA	5	1.9	21390	2606	8.20798	295	11.32
11NA	4	1.78	13714	1685	8.13887	179	10.6231
12NA	4	1.28	10514	1151	9.13467	67	5.82103
13NA	5	1.32	11461	2853	4.01717	194	6.79986

## Sheet: PSQI-Score
ID	PSQI_comp_1	PSQI_comp_2	PSQI_comp_3	PSQI_comp_4	PSQI_comp_5	PSQI_comp_6	PSQI_comp_7	PSQI_Score	PSQI_pos (0=no/1=yes)
1NP	1	3	1	1	1	0	2	9	1
2NP	2	3	2	1	1	0	1	10	1
3NP	1	0	1	0	1	0	0	3	0
4NP	1	3	2	2	2	0	1	11	1
5NP	1	2	0	0	1	0	1	5	1
6NP	1	1	1	0	2	0	2	7	1
7NP	1	1	2	0	1	0	1	6	1
8NP	0	0	1	0	1	0	1	3	0
9NP	1	2	0	0	1	0	1	5	1
10NP	1	1	0	2	1	0	2	7	1
1SP	2	2	2	1	2	0	2	11	1
2SP	2	3	1	0	1	0	2	9	1
3SP	1	3	1	2	2	0	1	10	1
4SP	2	3	2	2	1	0	2	12	1
5SP	1	3	1	2	2	1	0	10	1
6SP	1	1	2	2	1	0	2	9	1
7SP	2	1	1	1	2	0	2	9	1
8SP	2	2	1	1	2	0	1	9	1
9SP	1	2	0	0	2	0	1	6	1
10SP	1	0	1	0	1	0	2	5	1
11SP								0
12SP	1	1	1	0	1	0	1	5	1
13SP	1	1	1	0	1	0	1	5	1
14SP	1	2	2	0	1	0	1	7	1
15SP	2	1	3	1	2	0	2	11	1
16SP	2	1	3	1	1	0	1	9	1
17SP	2	1	2	1	2	0	3	11	1
18SP	2	2	0	0	2	2	3	11	1
19SP	1	0	0	0	1	0	2	4	0
20SP	1	0	0	0	1	0	2	4	0
21SP	1	1	1	0	1	0	1	5	1
22SP	1	1	0	0	1	0	1	4	0
23SP	2	2	1	0	1	1	2	9	1
1NA
2NA	1	0	2	1	1	0	2	7	1
3NA	1	0	1	0	1	0	2	5	1
4NA	1	2	0	0	1	0	2	6	1
5NA								0
6NA	1	1	1	0	1	0	1	5	1
7NA	1	1	0	0	1	0	0	3	0
8NA	1	0	0	0	1	0	1	3	0
9NA	1	1	0	0	1	0	0	3	0
10NA	2	0	0	0	1	0	1	4	0
11NA	2	3	2	1	1	0	2	11	1
12NA	1	1	1	3	2	0	3	11	1
13NA	1	0	2	1	1	0	2	7	1

## Sheet: TICS-Scores
ID	TICS_WOL	TICS_SOL	TICS_PTP	TICS_WOD	TICS_EDW	TICS_LSR	TICS_SOT	TICS_SOI	TICS_CWO	TICS_SSC
1NP	47	48	80	44	52	57	56	65	54	52
2NP	70	63	42	35	49	60	55	71	67	64
3NP	54	59	60	56	59	55	50	53	38	51
4NP	65	66	59	70	62	66	61	57	65	67
5NP	48	50	33	57	46	52	41	50	52	54
6NP	55	53	51	44	58	69	53	53	45	60
7NP	59	56	53	61	60	60	57	53	46	63
8NP	44	46	45	44	52	57	36	42	43	47
9NP	57	63	51	57	52	64	64	61	52	56
10NP	57	61	56	38	55	52	55	42	54	56
1SP	65	67	54	64	65	69	66	62	62	64
2SP	63	67	59	53	61	61	60	54	41	60
3SP	57	66	52	53	51	50	41	52	50	54
4SP	37	62	47	65	33	41	50	86	39	35
5SP	35	58	48	47	46	53	41	52	48	44
6SP	60	61	48	50	54	59	60	58	57	57
7SP	62	54	50	59	60	60	55	53	74	65
8SP	58	67	41	58	67	47	68	61	63	59
9SP	57	62	57	55	54	43	52	62	61	60
10SP	58	53	49	49	58	42	44	52	56	57
11SP
12SP	58	56	53	56	57	61	52	50	52	57
13SP	57	59	50	55	46	63	44	43	39	50
14SP	55	61	48	58	61	63	63	66	59	61
15SP	58	63	57	57	58	57	64	57	60	61
16SP	58	58	44	53	52	57	44	42	54	63
17SP	55	71	59	56	52	49	66	73	46	63
18SP	62	54	45	57	67	42	50	65	65	61
19SP	57	61	56	61	52	57	63	52	46	53
20SP	51	66	53	59	51	63	59	57	42	45
21SP	52	61	46	59	57	59	47	46	45	54
22SP	51	58	45	59	49	59	47	48	45	50
23SP	57	43	37	48	32	62	36	50	54	63
1NA
2NA	48	43	42	30	39	46	57	48	54	49
3NA	57	53	55	38	62	46	50	52	43	49
4NA	55	58	48	35	46	55	36	42	33	50
5NA
6NA	58	46	51	51	64	55	55	29	46	63
7NA	34	35	35	48	46	38	36	42	36	42
8NA	37	35	17	41	55	30	27	29	43	42
9NA	44	16	30	41	39	52	36	42	25	33
10NA	61	48	58	53	64	57	41	55	60	63
11NA	46	50	53	43	51	39	41	53	45	44
12NA	54	58	37	41	39	46	69	57	58	63
13NA	58	54	55	65	64	55	57	57	56	59
KI	6.7	8.4	6.6	8.3	8.7	9.3	8.4	9	7.8	6.6

## Sheet: BIA
ID	Phase_angle	ECM_BCM	BCM_percentage	bodyfat	bodywater
1NP	6.8	0.8	55.6	40.8	49.9
2NP	5.2	1.1	47.7	18.3	34.7
3NP	6.2	0.89	53	31.1	39.3
4NP	5.5	1.03	49.4	17.2	36.4
5NP	6.5	0.83	54.5	36.4	38.9
6NP	5.7	0.99	50.3	36.2	34.1
7NP	5.6	0.99	50.2	31.5	36.1
8NP	6.4	0.86	53.9	21.5	36.2
9NP	5.7	0.98	50.6	35.5	37.8
10NP	5.6	1.01	49.9	36.5	35.3
1SP	6.3	0.88	53.2	24.2	40
2SP	5.8	0.96	51.1	27	38.5
3SP	5.8	0.97	50.8	36.1	29
4SP	6.5	0.84	54.4	6	42.6
5SP	6.8	0.8	55.5	36.6	65.9
6SP	5.6	0.99	50.2	28.5	34.5
7SP	6.4	0.86	53.6	47	45.4
8SP	6.4	0.86	53.7	25.2	32.9
9SP	5.9	0.94	51.5	18.9	36.8
10SP	5.5	1.02	49.6	31.3	36
11SP	7.6	0.7	58.7	4	58.7
12SP	5.3	1.06	48.5	23	28.7
13SP	7.4	0.73	57.9	16.8	53.6
14SP	4.6	1.25	44.4	35.5	33.1
15SP	6.1	0.9	52.6	27	39
16SP	5.2	1.09	47.8	38.9	41.1
17SP	6.7	0.82	55	23.1	50.7
18SP	4.7	1.22	45	20.5	40.1
19SP	5.9	0.93	51.7	39.3	33.8
20SP	6	0.92	52	15.2	47.2
21SP	6.3	0.87	53.3	17.9	45.7
22SP	7	0.77	56.6	19.9	33.7
23SP	6	0.92	52	36.9	31.4
1NA
2NA	6.2	0.89	52.9	14.7	49.4
3NA	6	0.93	51.7	28.6	37.1
4NA	7.4	0.73	57.9	24.3	43.2
5NA
6NA	6.3	0.88	53.3	23.3	34.8
7NA	4.6	1.25	44.5	23.6	31.3
8NA	5.5	1.02	49.5	21.2	33.5
9NA	5.2	1.08	48	27.6	32.9
10NA	6.2	0.89	53	22.1	37
11NA	6	0.93	51.8	23.4	26.4
12NA	6.3	0.88	53.2	30.5	41.7
13NA	5.7	0.98	50.5	24.6	52.4

## Sheet: Nutrition
ID	energy (kcal)	fat (%)	carbohydrates (%)	protein (%)	sugar (%)
1NP	2300	31	57	12	25
2NP	1670	32	50	15	12
3NP
4NP	1320	33	34	28	4.5
5NP	2440	32	52	15	17
6NP	1950	43	36	13	9.4
7NP	2110	35	46	16	16
8NP	1960	35	44	18	10
9NP	2010	40	41	18	16
10NP	1570	34	44	20	12
1SP	2030	35	47	17	12
2SP	2660	41	43	13	13
3SP	3030	42	35	18	9.5
4SP	3280	36	49	14	9.1
5SP	1300	31	49	17	8.4
6SP	1440	45	37	17	7.9
7SP	2120	39	39	16	13
8SP	1750	36	46	14	11
9SP	1970	33	52	12	14
10SP	1990	31	56	11	22
11SP
12SP	1660	38	46	16	14
13SP	1640	36	44	15	12
14SP	1210	35	51	13	14
15SP	2120	45	39	15	11
16SP	1600	29	51	19	14
17SP	3320	48	27	20	3.4
18SP	1830	32	51	16	12
19SP	2210	40	45	14	12
20SP	2600	40	44	15	10
21SP	3500	39	40	14	10
22SP	1950	38	47	12	12
23SP	2130	35	50	14	11
1NA
2NA	2840	38	42	16	11
3NA	2330	42	46	12	13
4NA	1980	44	31	18	1.8
5NA
6NA	2000	49	32	16	5.4
7NA	2010	48	30	20	9.5
8NA	1720	42	36	16	8.1
9NA	1870	37	43	19	12
10NA	2000	41	43	14	11
11NA	2290	43	41	15	9.7
12NA	2370	37	41	20	8.9
13NA	2990	41	35	18	9.6
